# Supplementary material for: HGM-4: A new multi-cameras dataset for hand gesture recognition
Source: Data Brief. 2020 May 8;30:105676. doi: 10.1016/j.dib.2020.105676 (PMC7229479; doi:10.1016/j.dib.2020.105676)
Supplement: Supplementary file 1 [file mmc1.xml]

<?xml version="1.0" encoding="utf-8" standalone="no"?>
<data>
  <datasets>
    <author>vinh.th@ieee.org;vinh.th@ou.edu.vn</author>
    <type>1</type>
    <dataset>
      <name>HGM-4</name>
      <caption />
      <description>Gesture recognition technology is rapidly growing in the recent years due to the demands of many application such as computer game and sport, human robot interaction, assistant systems, sign language interpretation and e-commerce. One of the most important of gesture recognition is hand-gesture recognition.  For example, it can be used to control all devices (television, radio, air-condition, and doors) by just hand gestures for smart home application. The HGM-4 dataset is built for hand gesture</description>
      <filetype>
        <name />
      </filetype>
      <filesize />
      <source>0</source>
      <sourcename>Original Data</sourcename>
      <access>
        <type>1</type>
        <name>Data available in data repository</name>
        <reponame>Mendeley Data</reponame>
        <PersistentId>10.17632/jzy8zngkbg.4</PersistentId>
        <deeplinkurl>https://data.mendeley.com/datasets/jzy8zngkbg/4</deeplinkurl>
      </access>
    </dataset>
  </datasets>
</data>
